# Supplementary material for: Molecular diagnosis and novel genes and phenotypes in a pediatric thoracic insufficiency cohort
Source: Sci Rep. 2023 Jan 18;13:991. doi: 10.1038/s41598-023-27641-0 (PMC9849333; doi:10.1038/s41598-023-27641-0)
Supplement: Supplementary file 2 — Supplementary Table 1. [file 41598_2023_27641_MOESM2_ESM.xlsx]

## Sheet: Sheet1
Supplemental Table 1: Cohort Characteristics
SSID	Sex	Race/Ethnicity	Summary Phenotype/Clinical Diagnosis	Phenotype Details	Molecular Diagnosis	Gene	Zygosity	c.DNA Change (GRCh37/hg19)	Amino Acid / Functional consequence	Variant Classification
Subject 1	F	White	Short Rib Thoracic Dysplasia	Thoracic insufficiency, hepatomegaly, increased kidney cortical echogenicity	Short-rib thoracic dysplasia 3 with or without polydactyly (OMIM #613091)	DYNC2H1	Compound Het	NM_001377:c.[5201G>A];[12157-2A>G]	p.[(Cys1734Tyr)];Splice acceptor variant	Positive
Subject 11	M	White	Short Rib Thoracic Dysplasia	Thoracic insufficiency, thrombi, anemia, bilateral echogenic kidneys, C1 abnormalities	Short-rib thoracic dysplasia 3 with or without polydactyly (OMIM #613091)	DYNC2H1	Compound Het	NM_001377:c.[3629G>A];[8457A>G]	p.[(Trp1210Ter)];[(Ile2819Met)]	Positive
Subject 14	M	White	Short Rib Thoracic Dysplasia	Thoracic insufficiency, developmental delay, G-tube, thrombi	Short-rib thoracic dysplasia 3 with or without polydactyly (OMIM #613091)	DYNC2H1	Compound Het	NM_001377:c.[2341T>G];[5129T>A]	p.[(Tyr781Asp)];[(Val1710Asp)]	Positive
Subject 21	M	White	Short Rib Thoracic Dysplasia	Thoracic insufficiency, autism, ADHD, GERD, asthma, chronic kidney disease	Short-rib thoracic dysplasia 3 with or without polydactyly (OMIM #613091)	DYNC2H1	Compound Het	NM_001377:c.[4898A>T];[6952T>C]	p.[(Tyr1633Phe)];[(Cys2318Arg)]	Positive
Subject 23	F	White	Short Rib Thoracic Dysplasia	Thoracic insufficiency, cervical spinal stenosis, G-tube, hydrocephalus, hypoglycemia, GERD, tracheomalacia, hydronephrosis, coarse liver, liver cyst	Short-rib thoracic dysplasia 3 with or without polydactyly (OMIM #613091)	DYNC2H1	Compound Het	NM_001377:c.[10142C>T];[12383_12384del]	p.[(Pro3381Leu)];[(Gln4128fs)]	Positive
Subject 29	F	Black	Short Rib Thoracic Dysplasia	Thoracic insufficiency, G-tube, ventriculomegaly	Short-rib thoracic dysplasia 3 with or without polydactyly (OMIM #613091)	DYNC2H1	Compound Het	NM_001377:c.[2272G>A];[6677C>A]	p.[(Glu758Lys)];[(Pro2226His)]	Positive
Subject 39	M	White	Short Rib Thoracic Dysplasia	Thoracic insufficiency, G-tube, GERD, seizure from intraventricular hemorrhage, elevated aminotransferases and GGT	Short-rib thoracic dysplasia 3 with or without polydactyly (OMIM #613091)	DYNC2H1	Compound Het	NM_001080463.2:c.[c.9044A>G];[(103156982+1_103156983-1)_(103158334+1_103158335-1)del]	p.[(Asp3015Gly)];[(I3638_L3705del)]	Positive
Subject 37	F	White	Syndromic Scoliosis	Thoracolumbar scoliosis, astigmatism, high myopia	Congenital Contractural Arachnodactyly (OMIM #121050)	FBN2	Heterozygous	ENSG00000138829:c.[2083C>T]	p.[(Arg695Cys)]	Strong Candidate
Subject 2	F	Hispanic White	Syndromic Scoliosis	Craniosynostosis, subglottic stenosis, tracheal stenosis, thoracic scoliosis, hydrocephalus, developmental delay	Pfeiffer Syndrome (OMIM #101600)	FGFR2	Heterozygous	NM_001144918:c.[525G>T]	p.[(Trp175Cys)]	Positive
Subject 4	F	White	Isolated Scoliosis	Thoracic scoliosis	Larsen Syndrome (OMIM #150250)	FLNB	Heterozygous	NM_001164318:c.[3064G>A]	p.[(Gly1022Arg)]	Strong Candidate
Subject 30	M	White	Syndromic Scoliosis	Tethered cord, hip dysplasia, vertical talus, scoliosis, asthma, neurogenic bladder, pectus excavatum, neurogenic bowel, tracheomalacia, sinusitis, convergence insufficiency	Larsen Syndrome (OMIM #150250)	FLNB	Heterozygous	NM_001164318:c.[679G>A]	p.[(Glu227Lys)]	Positive
Subject 36	F	Asian	Syndromic Scoliosis	Contractures, hip dysplasia, talipes equinovarus, hypermobility at the shoulder joint, dislocation of the bilateral elbow joints and left femoral head	Larsen Syndrome (OMIM #150250)	FLNB	Heterozygous	NM_001164318:c.[4669_4671dupGGC]	p.[(Gly1557dup)]	Positive
Subject 16	M	White	Syndromic Scoliosis	Thoracic scoliosis, global developmental delay, growth hormone deficiency, chordeic penis, undesceneded testes.	X-linked Syndromic Mental Retardation, Turner Type (OMIM #309590)	HUWE1	Hemizygous	NM_031407:c.[12928G>A]	p.[(Gly4310Arg)]	Positive
Subject 38	M	White	Short Rib Thoracic Dysplasia	Thoracic insufficiency, renal dysplasia, dialysis dependence, tracheomalacia, retinopathy	Short-rib thoracic dysplasia 9 with or without polydactyly (OMIM #266920)	IFT140	Compound Het	NM_014714.4:c.[1724T>A];[2399+1G>T]	p.[(Leu575Gln)];Splice donor variant	Positive
Subject 27	F	Black	Short Rib Thoracic Dysplasia	Thoracic insufficiency, hypertension, iron deficiency anemia, failure to thrive, chronic kidney disease, coarse liver, cerebellar volume loss, developmental delay	Joubert Syndrome/Acrocallosal Syndrome (200990)	KIF7	Compound Het	NM_198525:c.[2549G>T];[3842G>T]	p.[(Arg850Leu)];[(Ser1281Ile)]	Strong Candidate
Subject 34	F	Asian	Syndromic Scoliosis	Thoracic insufficiency, scoliosis, rib fusions, vertebral segmentation defects, patent foramen ovale, plagiocephaly, torticollis	Spomdylocostal Dysostosis (OMIM #608681)	MESP2	Homozygous	ENST00000341735:c.[921C>G];[921C>G]	p.[(Tyr307Ter)];[(Tyr307Ter)]	Positive
Subject 17	F	Black	Syndromic Scoliosis	Thoracolumbar scoliosis, asthma, myopia, anxiety, pes planus, GERD	Freeman-Sheldon Syndrome (OMIM #193700)	MYH3	Heterozygous	NM_002470:c.[2048G>A]	p.[(Gly683Glu)]	Strong Candidate
Subject 15	F	Black	Short Rib Thoracic Dysplasia	Thoracic insufficiency, retinopathy, G-tube, asthma, lumbar scoliosis, short stature, anemia, chronic kidney disease	Short-rib thoracic dysplasia 6 with or without polydactyly (OMIM #263520)	NEK1	Homozygous	NM_012224:c.[377A>T];[377A>T]	p.[(His126Leu)];[(His126Leu)]	Positive
Subject 19	M	White	Syndromic Scoliosis	ADHD, autism, developmental delay , sinusitis, thoracolumbar scoliosis	Sotos Syndrome (OMIM #117550)	NSD1	Heterozygous	NM_172349:c.[3315_3316del]	p.[(Ser1105fs)]	Positive
Subject 10	M	Other	Syndromic Scoliosis	Thoracic insufficiency, abnormal thoracic cavity, failure to thrive, hypoglycemia, speech delay, lung hypoplasia, pancreatic insufficiency, GERD, G-tube	Shwachman Diamond Syndrome (OMIM #260400)	SBDS	Homozygous	NM_016038.2:c.[258+2T>C];[258+2T>C]	Splice donor variant;Splice donor variant	Positive
Subject 26	M	White	Syndromic Scoliosis	Lobar holoprosencephaly, agenesis of the corpus callosum, left lateral facial cleft, ambiguous genitalia, micropenis, skin tags, imperforate anus, VACTERL, thoracic insufficiency, diabetes insipidus, G-tube, global developmental delay, scoliosis, hemivertebrae, cleft lip, cor triatriatum, seizure, sacral agenesis, hypothyroidism	Intellectual development disorder X-linked 99 (OMIM #300919)	USP9X	Hemizygous	NM_001039590:c.[1886T>C]	p.[(Leu629Pro)]	Strong Candidate
Subject 9	F	White	Short Rib Thoracic Dysplasia	Thoracic insufficiency, kidney transplant, stroke, hemolytic uremic syndrome, parathyroidectomy, recurrent pneumonia, vision loss, micromelia, brachydactyly	Short-rib thoracic dysplasia 5 with or without polydactyly (OMIM #614376)	WDR19	Compound Het	NM_025132:c.[817A>G];[749C >G]	p.[(Asn273Asp)];[(Ser250Ter)]	Strong Candidate
Subject 7	M	Black Hispanic	Short Rib Thoracic Dysplasia	Thoracic insufficiency, failure to thrive, global developmental delay, hypoglycemia,	Short-rib thoracic dysplasia 11 with or without polydactyly (OMIM #613363)	WDR34	Compound Het	NM_052844:c.[716G>T];[1079T>C]	p.[(Ser239Ile)];[(Leu360Pro)]	Positive
Subject 41	F	Asian	Short Rib Thoracic Dysplasia	Thoracic insufficiency, G-tube, obstructive sleep apnea, thoracolumbar kyphosis	Short-rib thoracic dysplasia 11 with or without polydactyly (OMIM #613363)	WDR34	Compound Het	NM_052844:c.[544C>T];[1339C>T]	p.[(Arg182Trp)];[(Arg447Trp)]	Positive
Subject 3	M	White	Syndromic Scoliosis	Thoracic scoliosis, iron deficiency anemia, food aversion
Subject 5	F	Black	Syndromic Scoliosis	Thoracolumbar scoliosis, hemangioma, first degree heart block
Subject 6	F	White	Syndromic Scoliosis	Neuromuscular scoliosis, global developmental delay, infantile spasm, ventriculomegaly with VP shunt with aqueductal stenosis, vertebral and rib anomalies, butterfly vertebrae, cleft lip, developmental dysplasia of the hip, choanal atresia, epilepsy
Subject 8	M	White	Syndromic Scoliosis	Thoracolumbar scoliosis, bicuspid aortic valve
Subject 12	F	White	Syndromic Scoliosis	Thoracic Insufficiency, failure to thrive, G-tube, tethered cord, asthma, congenital rib and spine defects (rib fusions of 1 and 2 and 3 – 8), vertebral segmentation defects (T1-T6), vertebral fusion (T6-8)
Subject 13	F	Hispanic White	Isolated Scoliosis	Eczema, thoracic insufficiency, thoracolumbar kyphoscoliosis
Subject 18	M	Black	Short Rib Thoracic Dysplasia	Thoracic insufficiency, autism, subglottic stenosis, cervical stenosis
Subject 20	M	White	Short Rib Thoracic Dysplasia	Thoracic insufficiency, autism, obstructive sleep apnea, anxiety
Subject 22	F	White	Syndromic Scoliosis	Kyphoscoliosis, short stature, ganglioneuroma
Subject 24	M	White	Syndromic Scoliosis	Thoracic insufficiency, rib agenesis, developmental delay, hypospadias, thoracolumbar scoliosis
Subject 25	F	Asian	Syndromic Scoliosis	Thoracic insufficiency, thoracolumbar scoliosis, thoracic kyphosis, multiple left sided rib fusions, diastematomyelia
Subject 28	F	White	Short Rib Thoracic Dysplasia	Restrictive lung disease, failure to thrive, hypotonia, speech delay	Short Rib Thoracic Dysplasia
Subject 31	F	Black	Isolated Scoliosis	Infantile idiopathic scoliosis of thoracolumbar region
Subject 32	M	White	Syndromic Scoliosis	Thoracic scoliosis, hip dysplasia, longitudinal deficiency of femur, tibial torsion, flexion contracture of knee, congenital leg length inequality, coxa vara right hip
Subject 33	M	White	Syndromic Scoliosis	Thoracolumbar scoliosis, inguinal hernia, ventricular septal defect
Subject 35	F	Black	Isolated Scoliosis	Thoracolumbar scoliosis
Subject 40	F	White	Isolated Scoliosis	Thoracolumbar scoliosis, tethered cord
Subject 42	F	White	Isolated Scoliosis	Syrinx, thoracolumbar scoliosis
Supplemental Table 1: Detailed summary of cohort patients, including sex, race, phenotype, and genetic variant where applicable.
