# Supplementary material for: Molecular diagnosis and novel genes and phenotypes in a pediatric thoracic insufficiency cohort
Source: Sci Rep. 2023 Jan 18;13:991. doi: 10.1038/s41598-023-27641-0 (PMC9849333; doi:10.1038/s41598-023-27641-0)
Supplement: Supplementary file 3 — Supplementary Table 2. [file 41598_2023_27641_MOESM3_ESM.xlsx]

## Sheet: Spirometry
Supplemental Table 2: Pulmonary function and spirometry results
	FVC	% Predicted FVC	FEV1	FEV1 % Predicted	FEV1/FVC	FEV1/FVC % Predicted	FEF25 - 75	FEF 25 - 75 % Predicted	PEFR	PEFR % Predicted
Subject 1, DYNC2H1
7 months	126	44	107	46	0.85	104	306	60
Subject 5, Unknown
6 years	0.72	50	0.7	53	96	105	0.14	11	1.96	63
9 years	0.77	39	0.71	41	92	103	1.27	58	2.51	58
9.5 years	0.72	35	0.71	39	99	111	1.23	53	2.5	54
10 years	0.7	30	0.68	33	97	110	1.42	55	2.23	43
10.83 years	0.91	36	0.82	37	90	102	1.19	43	3.04	56
10.9 years	0.81	32	0.78	35	96	109	1.11	40	2.96	54
11 years	0.74	26	0.72	29	97	110	1.28	43	2.51	42
Subject 9, WDR19
8 years	0.67	77	0.54	60	81		0.53	36			Not CHOP
11 years	0.99	97	0.72	67	73	83	0.51	24	2.51	71
Subject 12, Unknown
5 years	0.32	31	0.13	14	41	44	0.12	8	1.3	58
Subject 13, Unknown
10 years	1.61	53	1.45	55	90	101	1.57	52	4.02	73	Growing rods
12 years	2.03	54	1.89	58	93	105	2.55	71	4.95	74
14 years	2.23	53	2.18	58	94	107	3.09	75	5.26	69
Subject 14, DYNC2H1
6 months	0.171	81	0.155	85	0.91	106	0.528	123
Subject 15, NEK1
7 years	0.46	40	0.45	44	98	109	0.57	51	1.52	60
7.5 years	0.36	31	0.33	32	0.35	29	92	102	1.12	44
8 years	0.53	49	0.42	43	78	87	0.35	25	1.19	43
8.5 years	0.54	49	0.41	41	76	84	0.25	17	1.24	44
9 years	0.53	38	0.43	33	80	89	0.37	19	1.05	30
10 years	0.58	40	0.38	28	65	72	0.23	11	1.11	31
Subject 17, MYH3
11 years	1.76	57	1.52	56	87	89	1.7	53	3.87	64
13 years	2.09	66	1.78	63	85	96	1.8	83	4.49	69
Subject 21, DYNC2H1
9 years	0.53	33	0.48	34	91	106	0.81	48	1.64	52
12 years	0.47	18	0.44	18	94	111	0.61	22	1.57	31
13 years	0.67	23	0.54	21	81	95	0.5	16	1.8	32
15 years	0.63	19	0.45	15	71	81	0.3	8	1.97	31
Subject 22, Unknown
8 years	0.45	38	0.4	35	89	100	0.44	27	1.28	49
10 years	0.54	33	0.49	32	90	101	0.59	26	2.15	60
11 years	0.64	33	0.56	31	87	99	0.64	25	2.13	51
12 years	0.69	29	0.58	27	84	95	0.57	20	2.2	46
13 years	0.64	27	0.56	26	88	100	0.69	23	1.58	32
Subject 24, Unknown
5 months	0.188	115	0.146	100	78	88	0.256	70
18 months	0.375	77	0.3	82	80		0.585	84
Subject 25, Unknown
7 years	0.44	34	0.43	37	98	109	0.67	46	1.72	71
13 years	0.89	32	0.79	31	89	98	1.01	33	1.61	28
15 years	0.95	30	0.88	31	93	102	1.46	44	2.84	46
Subject 30, FLNB
7.5 years	1.25	74	1.22	82	98	96	1.82	115	2.3	74
7.75 years	1.37	85	1.06	75	77	88	0.93	60	2.05	69
8 years	1.23	72	0.81	56	66	77	0.4	24	1.83	57
8.5 years	1.33	80	0.96	67	72	84	0.65	38	1.95	61
8.75 years	1.07	57	0.79	48	74	84	0.63	32	1.46	42
9 years	1.25	65	0.96	57	77	88	0.58	29	2.49	69
9.5 years	1.48	77	1.19	71	80	91	1.86	85	2.72	76
9.75 years	1.72	80	1.6	86	93	107	1.86	85	2.88	72
10 years	1.61	72	1.41	73	88	101	1.93	85	2.79	66
10.5 years	1.8	77	1.69	84	94	109	2.05	86	3.14	71
Subject 32, Unknown
3.5 years	0.75	87	0.7	86	93	98	0.9	69	1.21	64
Subject 34, Unknown
20 months	0.265	58	0.222	64	83.77		0.519	77
3 years	0.31	52	0.287	66	92.58		884	212
Subject 36, FLNB
7 years	0.91	89	0.84	84	92	99	1.71	119	2.34	110
Subject 41, WDR34
27 months	0.26	36	0.166	32	63.85		179	20
Supplemental Table 2: Pulmonary function and spirometry results for cohort patients when available. Pink denotes studies done prior to VEPTR placement and green denotes studies performed after VEPTR placement.
