# Supplementary material for: Molecular diagnosis and novel genes and phenotypes in a pediatric thoracic insufficiency cohort
Source: Sci Rep. 2023 Jan 18;13:991. doi: 10.1038/s41598-023-27641-0 (PMC9849333; doi:10.1038/s41598-023-27641-0)
Supplement: Supplementary file 4 — Supplementary Table 3. [file 41598_2023_27641_MOESM4_ESM.xlsx]

## Sheet: Sheet1
Supplemental Table 3: Plethysmography data
	TLC	TLC % Predicted	VC	VC % Predicted	FRC	FRC % Predicted	RV	RV % Predicted	RV/TLC Ratio	RV/TLC Ratio % Predicted
Subject 1, DYNC2H1
7 months	0.252	58					127	96	0.5	159
Subject 9, WDR19
8 years	0.71	71	0.67	77	0.08		0.04	15
Subject 13, Unknown
10 years	4.05	54	1.53 (SVC)	51	1.29	61	0.59	56	27	104
12 years	2.59	52	2.03	57	1.52	55	0.57	39	22	76
Subject 14, DYNC2H1
6 months	0.265	80	.172 (FVC)	79			0.096	83	0.35	102
Subject 17, MYH3
13 years	2.81	68	2.09 (SVC)	70	1.48	67	0.72	63	26	93
Subject 21, DYNC2H1
9 years	1.49	64	.53 (SVC)	33	1	80	0.96	132	0.64	206
Subject 22, Unknown
8 years	1.17	61	.46 (SVC)	42	0.76	66	0.71	86	0.61	142
Subject 24, Unknown
5 months	0.284	107	.189 (FVC)	12	0.113	82	0.095	91	0.33	85
18 months	0.411	59			0.105	49	0.036	21	9	35
Subject 25, Unknown
7 years	1.43	73	.44 (SVC)	38	1.12	97	0.99	124	69	168
Subject 34, Unknown
20 months	0.332	60			114	53	67	40	20	75
3 years	0.425				184	64	115		43	144
Subject 41, WDR34
27 months	0.183	68			183	68	111	52	30	135
Supplemental Table 3: Plethysmography data for cohort patients when available. Pink denotes studies done prior to VEPTR placement and green denotes studies performed after VEPTR placement.
