# Supplementary material for: Molecular diagnosis and novel genes and phenotypes in a pediatric thoracic insufficiency cohort
Source: Sci Rep. 2023 Jan 18;13:991. doi: 10.1038/s41598-023-27641-0 (PMC9849333; doi:10.1038/s41598-023-27641-0)
Supplement: Supplementary file 5 — Supplementary Table 4. [file 41598_2023_27641_MOESM5_ESM.xlsx]

## Sheet: Sheet1
Supplemental Table 4: Variants identified in cohort patients
Subject	Gene	Coding DNA Change (GRCh37/hg19)	Amino Acid Change	GnomAD Frequency (v3)	ClinVar Classification	Polyphen-2	SIFT	CADD Score (GRCh37-v1.6)	Splice AI
Subject 1	DYNC2H1	NM_001377:c.[5201G>A]	p.[(Cys1734Tyr)]	Absent	Absent	Probably Damaging		26
Subject 1	DYNC2H1	NM_001377:c.[12157-2A>G]	Splice acceptor variant	1/152236 (0.000006569)	Absent			35	0.99
Subject 11	DYNC2H1	NM_001377:c.[3629G>A]	p.[(Trp1210Ter)]	Absent	Absent			41
Subject 11	DYNC2H1	NM_001377:c.[8457A>G]	p.[(Ile2819Met)]	1/152000 (0.000006579)	VUS (1)	Probably Damaging	Deleterious	22.8
Subject 14	DYNC2H1	NM_001377:c.[2341T>G]	p.[(Tyr781Asp)]	Absent	P (2), LP (2)	Probably Danmaging		27.5
Subject 14	DYNC2H1	NM_001377:c.[5129T>A]	p.[(Val1710Asp)]	Absent	P (1), LP (1), VUS (1)	Probably Damaging		28.2
Subject 21	DYNC2H1	NM_001377:c.[4898A>T]	p.[(Tyr1633Phe)]	Absent	Absent	Probably Damaging		24.8
Subject 21	DYNC2H1	NM_001377:c.[6952T>C]	p.[(Cys2318Arg)]	Absent	Absent	Probably Damaging		25.7
Subject 23	DYNC2H1	NM_001377:c.[10142C>T]	p.[(Pro3381Leu)]	4/152012 (0.0002631)	P (1), LP (3)	Probably Damaging	Deleterious	32
Subject 23	DYNC2H1	NM_001377:c.[12383_12384del]	p.[(Gln4128fs)]	Absent	Absent
Subject 29	DYNC2H1	NM_001377:c.[2272G>A]	p.[(Glu758Lys)]	Absent	Absent	Probably Damaging		30
Subject 29	DYNC2H1	NM_001377:c.[6677C>A]	p.[(Pro2226His)]	Absent	Absent	Probably Damaging		28.1
Subject 39	DYNC2H1	NM_001080463.2:c.[c.9044A>G]	p.[(Asp3015Gly)]	3/152128 (0.0002432)	LP (4), P (15), VUS (1)	Probably Damaging	Deleterious	33	0.9
Subject 39	DYNC2H1	NM_001080463.2:c.[(103156982+1_103156983-1)_(103158334+1_103158335-1)del]	p.[(I3638_L3705del)]	Absent	Absent
Subject 37	FBN2	ENSG00000138829:c.[2083C>T]	p.[(Arg695Cys)]	2/152188 (0.00001314)	VUS (2)	Probably Damaging	Deleterious	29.1	0.01
Subject 2	FGFR2	NM_001144918:c.[525G>T]	p.[(Trp175Cys)]	Absent	Absent			32
Subject 4	FLNB	NM_001164318:c.[3064G>A]	p.[(Gly1022Arg)]	2/152132 (0.00001315)	Absent	Probably Damaging	Deleterious	27.4	0
Subject 30	FLNB	NM_001164318:c.[679G>A]	p.[(Glu227Lys)]	Absent	Pathogenic (3)	Probably Damaging		32
Subject 36	FLNB	NM_001164318:c.[4669_4671dupGGC]	p.[(Gly1557dup)]	Absent	Absent
Subject 16	HUWE1	NM_031407:c.[12928G>A]	p.[(Gly4310Arg)]	Absent	Absent	Probably Damaging
Subject 38	IFT140	NM_014714.4:c.[1724T>A]	p.[(Leu575Gln)]	Absent	Absent	Probably Damaging		22.6
Subject 38	IFT140	NM_014714.4:c.[2399+1G>T]	Splice donor variant	8/152172 (0.00005257)	Pathogenic (6)			34	1
Subject 27	KIF7	NM_198525:c.[2549G>T]	p.[(Arg850Leu)]	179/152234 (0.001176)	LB (2) and VUS (2)	Probably Damaging	Deleterious	29.8	0
Subject 27	KIF7	NM_198525:c.[3842G>T]	p.[(Ser1281Ile)]	206/152198 (.001354)	LB (2) and VUS (3)	Possibly Damaging	Deleterious	22.6	0
Subject 34	MESP2	ENST00000341735:c.[921C>G]	p.[(Tyr307Ter)]	Absent	VUS (1)			37
Subject 17	MYH3	NM_002470:c.[2048G>A]	p.[(Gly683Glu)]	3/152170 (0.00001971)	Absent	Possibly Damaging	Deleterious	34	0.86
Subject 15	NEK1	NM_012224:c.[377A>T]	p.[(His126Leu)]	Absent	Absent	Possibly Damaging		27.8
Subject 19	NSD1	NM_172349:c.[3315_3316del]	p.[(Ser1105fs)]	Absent	Absent
Subject 10	SBDS	NM_016038.2:c.[258+2T>C]	Splice donor variant	509/151990 (0.003349)	P (36), LP (2)			33	0.93
Subject 26	USP9X	NM_001039590:c.[1886T>C]	p.[(Leu629Pro)]	Absent	Absent	Benign		22.8
Subject 9	WDR19	NM_025132:c.[817A>G]	p.[(Asn273Asp)]	5/152194 (0.00003)	VUS (1), P (1), LP (1)	Benign	Tolerated	11.8	0
Subject 9	WDR19	NM_025132:c.[749C >G]	p.[(Ser250Ter)]	Absent	Absent			36
Subject 7	WDR34	NM_052844:c.[716G>T]	p.[(Ser239Ile)]	7/152164 (0.000046)	Absent	Possibly Damaging	Deleterious	22.9	0.02
Subject 7	WDR34	NM_052844:c.[1079T>C]	[(Leu360Pro)]	Absent	Absent	Probably Damaging		24.5
Subject 41	WDR34	NM_052844:c.[544C>T]	p.[(Arg182Trp)]	3/152174 (0.00001971)	P (1), LP (1)	Probably Damaging	Deleterious	24.5	0.03
Subject 41	WDR34	NM_052844:c.[1339C>T]	p.[(Arg447Trp)]	6/152186 (0.00003943)	P (1), LB (1)	Probably Damaging	Deleterious	31	0.02
Supplemental Table 4: Variants identified in cohort patients, gnomAD frequency, polyphen and SIFT predictions and ClinVar classifications. Subjects highlighted in pink are considered positive and those highlighted in yellow are considered strong candidates.
